# Supplementary material for: Evaluation of the Functional Properties and Edible Safety of Concocted Xanthii Fructus Protein
Source: Foods. 2025 May 28;14(11):1913. doi: 10.3390/foods14111913 (PMC12154445; doi:10.3390/foods14111913)
Supplement: Supplementary file 1 [file foods-14-01913-s001.zip]

Archive with 1 entries (1 files):
- foods-3591545-supplementary.pdf
